# Supplementary material for: High ellipticity reduces semi-circular canal sensitivity in squamates compared to mammals
Source: Sci Rep. 2019 Nov 11;9:16428. doi: 10.1038/s41598-019-52828-9 (PMC6848070; doi:10.1038/s41598-019-52828-9)
Supplement: Supplementary file 2 — Supplementary information [file 41598_2019_52828_MOESM2_ESM.xlsx]

## Sheet: lacertid lizards
Reference	Species	semi-major axis a	semi-minor axis b	Eccentricity	Radius of curvature R
Vasilopoulou-Kampitsi et al, (2019) doi:10,1093/biolinnean/blz022	Ophisops_elegans	0.957292	0.427748	0.894618	0.69252
Vasilopoulou-Kampitsi et al, (2019) doi:10,1093/biolinnean/blz022	Dalmatolacerta_oxycephala	1.19245	0.503082	0.906647	0.847765
Vasilopoulou-Kampitsi et al, (2019) doi:10,1093/biolinnean/blz022	Australolacerta_australis	1.20308	0.460278	0.923922	0.83168
Vasilopoulou-Kampitsi et al, (2019) doi:10,1093/biolinnean/blz022	Acanthodactylus_boskianus	1.36935	0.681637	0.867303	1.02549
Vasilopoulou-Kampitsi et al, (2019) doi:10,1093/biolinnean/blz022	Eremias_acutirostris	1.37082	0.645413	0.882229	1.00812
Vasilopoulou-Kampitsi et al, (2019) doi:10,1093/biolinnean/blz022	Gallotia_galloti	1.71286	0.759601	0.896289	1.23623
Vasilopoulou-Kampitsi et al, (2019) doi:10,1093/biolinnean/blz022	Holaspis_guentheri	0.904207	0.313316	0.938046	0.608762
Vasilopoulou-Kampitsi et al, (2019) doi:10,1093/biolinnean/blz022	Iberolacerta_monticola	1.26124	0.562867	0.894893	0.912053
Vasilopoulou-Kampitsi et al, (2019) doi:10,1093/biolinnean/blz022	Ichnotropis_capensis	0.936448	0.440765	0.882305	0.688606
Vasilopoulou-Kampitsi et al, (2019) doi:10,1093/biolinnean/blz022	Messalina_guttulata	0.987698	0.401081	0.913839	0.69439
Vasilopoulou-Kampitsi et al, (2019) doi:10,1093/biolinnean/blz022	Latastia_longicaudata	1.35956	0.667968	0.870983	1.01376
Vasilopoulou-Kampitsi et al, (2019) doi:10,1093/biolinnean/blz022	Meroles_knoxii	1.08959	0.482618	0.896554	0.786106
Vasilopoulou-Kampitsi et al, (2019) doi:10,1093/biolinnean/blz022	Nucras_tesselatta	1.08335	0.418141	0.92251	0.750743
Vasilopoulou-Kampitsi et al, (2019) doi:10,1093/biolinnean/blz022	Psammodromus_algirus	1.24833	0.596949	0.878252	0.922639
Vasilopoulou-Kampitsi et al, (2019) doi:10,1093/biolinnean/blz022	Podarcis_hispanica	1.20147	0.611395	0.860842	0.906432
Vasilopoulou-Kampitsi et al, (2019) doi:10,1093/biolinnean/blz022	Phoenicolacerta_laevis	1.14965	0.458269	0.917118	0.80396
Vasilopoulou-Kampitsi et al, (2019) doi:10,1093/biolinnean/blz022	Podarcis_meliselensis	1.25112	0.530147	0.905785	0.890634
Vasilopoulou-Kampitsi et al, (2019) doi:10,1093/biolinnean/blz022	Pedioplanis_lineocellata	1.05023	0.454581	0.901471	0.752406
Vasilopoulou-Kampitsi et al, (2019) doi:10,1093/biolinnean/blz022	Tropidosaura_gularis	1.12613	0.418446	0.928401	0.772286
Vasilopoulou-Kampitsi et al, (2019) doi:10,1093/biolinnean/blz022	Takydromus_sexlineatus	1.06261	0.46712	0.898196	0.764865
Vasilopoulou-Kampitsi et al, (2019) doi:10,1093/biolinnean/blz022	Zootoca_vivipara	0.943422	0.400671	0.905334	0.672047
Vasilopoulou-Kampitsi et al, (2019) doi:10,1093/biolinnean/blz022	Podarcis_peloponnesiaca	1.16358	0.510513	0.898612	0.837044
Vasilopoulou-Kampitsi et al, (2019) doi:10,1093/biolinnean/blz022	Lacerta_agilis	1.25983	0.60427	0.877463	0.93205

## Sheet: Anolis lizards
Reference	Species	semi-major axis a	semi-minor axis b	Eccentricity	Radius of curvature R
Dickson et al. (2017) http://dx.doi.org/10.1098/rsos.170058	A allisoni R60917	0.965638	0.47114	0.872896	0.718389
Dickson et al. (2017) http://dx.doi.org/10.1098/rsos.170058	A allisoni R60919	0.939477	0.397451	0.906104	0.668464
Dickson et al. (2017) http://dx.doi.org/10.1098/rsos.170058	A alutaceus 52457	0.775491	0.377325	0.873646	0.576408
Dickson et al. (2017) http://dx.doi.org/10.1098/rsos.170058	A angusticeps 59254	0.900033	0.430055	0.878457	0.665044
Dickson et al. (2017) http://dx.doi.org/10.1098/rsos.170058	A argenteolus 93474	0.917695	0.414744	0.892048	0.666219
Dickson et al. (2017) http://dx.doi.org/10.1098/rsos.170058	A argillaceus 17122	0.887858	0.422523	0.879505	0.655191
Dickson et al. (2017) http://dx.doi.org/10.1098/rsos.170058	A bahorucoensis R143546	0.906938	0.379035	0.90848	0.642986
Dickson et al. (2017) http://dx.doi.org/10.1098/rsos.170058	A bahorucoensis R186720	0.798878	0.370354	0.886049	0.584616
Dickson et al. (2017) http://dx.doi.org/10.1098/rsos.170058	A bahorucoensis R187465	0.94083	0.448217	0.879225	0.694523
Dickson et al. (2017) http://dx.doi.org/10.1098/rsos.170058	A bahorucoensis R187482	0.683573	0.322951	0.88136	0.503262
Dickson et al. (2017) http://dx.doi.org/10.1098/rsos.170058	A baleatus R132301	1.20466	0.632249	0.851202	0.918453
Dickson et al. (2017) http://dx.doi.org/10.1098/rsos.170058	A baleatus R186658	1.37178	0.661833	0.875917	1.01681
Dickson et al. (2017) http://dx.doi.org/10.1098/rsos.170058	A baleatus R186660	1.40301	0.741742	0.848821	1.07237
Dickson et al. (2017) http://dx.doi.org/10.1098/rsos.170058	A baleatus R186661	1.39082	0.653685	0.882667	1.02226
Dickson et al. (2017) http://dx.doi.org/10.1098/rsos.170058	A baleatus R186662	1.17224	0.600653	0.858749	0.886448
Dickson et al. (2017) http://dx.doi.org/10.1098/rsos.170058	A baleatus R186663	1.06668	0.507843	0.879394	0.787264
Dickson et al. (2017) http://dx.doi.org/10.1098/rsos.170058	A barahonae R171757	1.22532	0.624866	0.860196	0.925091
Dickson et al. (2017) http://dx.doi.org/10.1098/rsos.170058	A barahonae R182401	1.28882	0.669992	0.854259	0.979408
Dickson et al. (2017) http://dx.doi.org/10.1098/rsos.170058	A bartschi 38420	1.22796	0.667341	0.839438	0.94765
Dickson et al. (2017) http://dx.doi.org/10.1098/rsos.170058	A brevirostris 68689	0.921467	0.481559	0.852578	0.701513
Dickson et al. (2017) http://dx.doi.org/10.1098/rsos.170058	A brevirostris R155829	1.0228	0.475898	0.885157	0.749347
Dickson et al. (2017) http://dx.doi.org/10.1098/rsos.170058	A brevirostris R155833	0.713898	0.345508	0.875082	0.529703
Dickson et al. (2017) http://dx.doi.org/10.1098/rsos.170058	A brevirostris R155836	0.60346	0.297656	0.869888	0.450558
Dickson et al. (2017) http://dx.doi.org/10.1098/rsos.170058	A brevirostris R155845	0.566351	0.285909	0.863221	0.42613
Dickson et al. (2017) http://dx.doi.org/10.1098/rsos.170058	A brevirostris R69274	0.874094	0.419109	0.877554	0.646602
Dickson et al. (2017) http://dx.doi.org/10.1098/rsos.170058	A brunneus R183258	0.958837	0.449595	0.883253	0.704216
Dickson et al. (2017) http://dx.doi.org/10.1098/rsos.170058	A chlorocyanus R158041	1.05272	0.466384	0.896509	0.759554
Dickson et al. (2017) http://dx.doi.org/10.1098/rsos.170058	A chlorocyanus R159397	0.766191	0.332684	0.900814	0.549437
Dickson et al. (2017) http://dx.doi.org/10.1098/rsos.170058	A chlorocyanus R159654	0.890808	0.374509	0.907332	0.632659
Dickson et al. (2017) http://dx.doi.org/10.1098/rsos.170058	A chlorocyanus R186903	1.10038	0.509318	0.886434	0.80485
Dickson et al. (2017) http://dx.doi.org/10.1098/rsos.170058	A chlorocyanus R186950	1.03752	0.488597	0.882173	0.76306
Dickson et al. (2017) http://dx.doi.org/10.1098/rsos.170058	A chlorocyanus R187268	0.92663	0.410497	0.896522	0.668563
Dickson et al. (2017) http://dx.doi.org/10.1098/rsos.170058	A chlorocyanus R59788	0.836619	0.348999	0.908836	0.592809
Dickson et al. (2017) http://dx.doi.org/10.1098/rsos.170058	A chlorocyanus R62922	0.558101	0.256259	0.888352	0.40718
Dickson et al. (2017) http://dx.doi.org/10.1098/rsos.170058	A christophei R107066	0.794629	0.367802	0.886431	0.581216
Dickson et al. (2017) http://dx.doi.org/10.1098/rsos.170058	A christophei R186671	0.656724	0.320884	0.872501	0.488804
Dickson et al. (2017) http://dx.doi.org/10.1098/rsos.170058	A christophei R186674	0.841962	0.438088	0.853972	0.640025
Dickson et al. (2017) http://dx.doi.org/10.1098/rsos.170058	A christophei R186693	0.984657	0.447768	0.890622	0.716212
Dickson et al. (2017) http://dx.doi.org/10.1098/rsos.170058	A christophei R79360	0.852567	0.37982	0.895281	0.616194
Dickson et al. (2017) http://dx.doi.org/10.1098/rsos.170058	A coelestinus R187468	0.95219	0.405733	0.904674	0.678962
Dickson et al. (2017) http://dx.doi.org/10.1098/rsos.170058	A coelestinus R57527	1.06078	0.474806	0.894234	0.767795
Dickson et al. (2017) http://dx.doi.org/10.1098/rsos.170058	A coelestinus R64542	1.00451	0.459239	0.889376	0.731876
Dickson et al. (2017) http://dx.doi.org/10.1098/rsos.170058	A coelestinus R64547	0.799777	0.368528	0.88751	0.584153
Dickson et al. (2017) http://dx.doi.org/10.1098/rsos.170058	A cristatellus 96257	1.16024	0.616291	0.84726	0.888263
Dickson et al. (2017) http://dx.doi.org/10.1098/rsos.170058	A cuvieri 57898	1.81876	1.05133	0.816003	1.43505
Dickson et al. (2017) http://dx.doi.org/10.1098/rsos.170058	A cybotes R171762	1.12403	0.559069	0.867533	0.841548
Dickson et al. (2017) http://dx.doi.org/10.1098/rsos.170058	A cybotes R186752	1.01469	0.471802	0.885325	0.743245
Dickson et al. (2017) http://dx.doi.org/10.1098/rsos.170058	A cybotes R187014	0.932029	0.394224	0.906142	0.663126
Dickson et al. (2017) http://dx.doi.org/10.1098/rsos.170058	A cybotes R57569	0.893825	0.456642	0.859649	0.675234
Dickson et al. (2017) http://dx.doi.org/10.1098/rsos.170058	A cybotes R57575	0.602794	0.342892	0.82245	0.472843
Dickson et al. (2017) http://dx.doi.org/10.1098/rsos.170058	A cybotes R57624	1.14115	0.512709	0.893384	0.826928
Dickson et al. (2017) http://dx.doi.org/10.1098/rsos.170058	A cybotes R86760	1.09222	0.564457	0.856108	0.828341
Dickson et al. (2017) http://dx.doi.org/10.1098/rsos.170058	A distichus R158151	0.63656	0.299391	0.882492	0.467976
Dickson et al. (2017) http://dx.doi.org/10.1098/rsos.170058	A distichus R187075	0.985487	0.469228	0.879371	0.727358
Dickson et al. (2017) http://dx.doi.org/10.1098/rsos.170058	A distichus R187141	0.913649	0.432324	0.880963	0.672987
Dickson et al. (2017) http://dx.doi.org/10.1098/rsos.170058	A distichus R187194	0.816878	0.412278	0.863295	0.614578
Dickson et al. (2017) http://dx.doi.org/10.1098/rsos.170058	A distichus R187204	0.812593	0.347658	0.903855	0.580126
Dickson et al. (2017) http://dx.doi.org/10.1098/rsos.170058	A distichus R58492	0.635031	0.281558	0.896336	0.458294
Dickson et al. (2017) http://dx.doi.org/10.1098/rsos.170058	A dolichocephalus R132763	0.513035	0.264358	0.85702	0.388697
Dickson et al. (2017) http://dx.doi.org/10.1098/rsos.170058	A dolichocephalus R74865	0.550919	0.255563	0.885895	0.403241
Dickson et al. (2017) http://dx.doi.org/10.1098/rsos.170058	A equestris 55629	2.04586	1.05044	0.858121	1.54815
Dickson et al. (2017) http://dx.doi.org/10.1098/rsos.170058	A etheridgei R107022	0.767885	0.388582	0.862509	0.578234
Dickson et al. (2017) http://dx.doi.org/10.1098/rsos.170058	A etheridgei R186769	0.84658	0.420585	0.867862	0.633583
Dickson et al. (2017) http://dx.doi.org/10.1098/rsos.170058	A etheridgei R186770	0.983672	0.504578	0.858416	0.744125
Dickson et al. (2017) http://dx.doi.org/10.1098/rsos.170058	A etheridgei R186772	1.0754	0.531813	0.869162	0.803604
Dickson et al. (2017) http://dx.doi.org/10.1098/rsos.170058	A etheridgei R186781	0.864317	0.43614	0.86335	0.650228
Dickson et al. (2017) http://dx.doi.org/10.1098/rsos.170058	A etheridgei R79347	0.706219	0.361735	0.858858	0.533977
Dickson et al. (2017) http://dx.doi.org/10.1098/rsos.170058	A evermanni 61811	1.08567	0.522736	0.876453	0.804202
Dickson et al. (2017) http://dx.doi.org/10.1098/rsos.170058	A garmani 158578	1.64119	0.856489	0.853024	1.24884
Dickson et al. (2017) http://dx.doi.org/10.1098/rsos.170058	A grahami 75433	1.15572	0.548641	0.880139	0.852182
Dickson et al. (2017) http://dx.doi.org/10.1098/rsos.170058	A hendersoni R62963	0.833281	0.402292	0.875741	0.617787
Dickson et al. (2017) http://dx.doi.org/10.1098/rsos.170058	A hendersoni R65639	0.82368	0.414758	0.86397	0.619219
Dickson et al. (2017) http://dx.doi.org/10.1098/rsos.170058	A hendersoni R65643	0.792357	0.349072	0.897728	0.570715
Dickson et al. (2017) http://dx.doi.org/10.1098/rsos.170058	A insolitus R107014	0.764194	0.365313	0.87834	0.564754
Dickson et al. (2017) http://dx.doi.org/10.1098/rsos.170058	A insolitus R107016	0.500827	0.251613	0.864638	0.37622
Dickson et al. (2017) http://dx.doi.org/10.1098/rsos.170058	A insolitus R128310	0.772031	0.373833	0.874946	0.572932
Dickson et al. (2017) http://dx.doi.org/10.1098/rsos.170058	A insolitus R186694	0.775538	0.385583	0.867646	0.58056
Dickson et al. (2017) http://dx.doi.org/10.1098/rsos.170058	A insolitus R187100	0.860517	0.410553	0.878849	0.635535
Dickson et al. (2017) http://dx.doi.org/10.1098/rsos.170058	A lineatopus 192710	1.11008	0.527179	0.880038	0.818629
Dickson et al. (2017) http://dx.doi.org/10.1098/rsos.170058	A longiceps R16190	0.955019	0.438861	0.888162	0.69694
Dickson et al. (2017) http://dx.doi.org/10.1098/rsos.170058	A longiceps R16194	0.89439	0.385327	0.902435	0.639859
Dickson et al. (2017) http://dx.doi.org/10.1098/rsos.170058	A longiceps R16830	0.632823	0.290694	0.88825	0.461759
Dickson et al. (2017) http://dx.doi.org/10.1098/rsos.170058	A longiceps R189078	0.618552	0.309743	0.865589	0.464147
Dickson et al. (2017) http://dx.doi.org/10.1098/rsos.170058	A loysiana 74042	0.813693	0.399407	0.87124	0.60655
Dickson et al. (2017) http://dx.doi.org/10.1098/rsos.170058	A marcanoi R104402	0.961259	0.443637	0.887131	0.702448
Dickson et al. (2017) http://dx.doi.org/10.1098/rsos.170058	A marcanoi R104403	0.948816	0.411704	0.900955	0.68026
Dickson et al. (2017) http://dx.doi.org/10.1098/rsos.170058	A marcanoi R131841	0.622254	0.295271	0.880246	0.458763
Dickson et al. (2017) http://dx.doi.org/10.1098/rsos.170058	A marcanoi R143255	1.00028	0.500817	0.865634	0.750548
Dickson et al. (2017) http://dx.doi.org/10.1098/rsos.170058	A marcanoi R143442	0.740955	0.38387	0.855335	0.562413
Dickson et al. (2017) http://dx.doi.org/10.1098/rsos.170058	A marcanoi R143443	0.707934	0.341495	0.875961	0.524715
Dickson et al. (2017) http://dx.doi.org/10.1098/rsos.170058	A marcanoi R150528	1.02523	0.502457	0.87167	0.763843
Dickson et al. (2017) http://dx.doi.org/10.1098/rsos.170058	A monticola R124871	0.816554	0.383946	0.882559	0.60025
Dickson et al. (2017) http://dx.doi.org/10.1098/rsos.170058	A monticola R124872	0.786654	0.354164	0.89292	0.570409
Dickson et al. (2017) http://dx.doi.org/10.1098/rsos.170058	A monticola R124876	0.930243	0.482344	0.855069	0.706293
Dickson et al. (2017) http://dx.doi.org/10.1098/rsos.170058	A monticola R124900	0.893169	0.461324	0.856286	0.677246
Dickson et al. (2017) http://dx.doi.org/10.1098/rsos.170058	A monticola R127720	0.682239	0.308069	0.892242	0.495154
Dickson et al. (2017) http://dx.doi.org/10.1098/rsos.170058	A occultus R101804	0.71813	0.360707	0.864701	0.539418
Dickson et al. (2017) http://dx.doi.org/10.1098/rsos.170058	A occultus R101808	0.656883	0.338756	0.856768	0.49782
Dickson et al. (2017) http://dx.doi.org/10.1098/rsos.170058	A occultus R83658	0.471888	0.253105	0.843985	0.362496
Dickson et al. (2017) http://dx.doi.org/10.1098/rsos.170058	A occultus R83662	0.686029	0.329406	0.877179	0.507717
Dickson et al. (2017) http://dx.doi.org/10.1098/rsos.170058	A olssoni R131135	0.700165	0.311724	0.895423	0.505945
Dickson et al. (2017) http://dx.doi.org/10.1098/rsos.170058	A olssoni R143274	0.594618	0.294465	0.868769	0.444541
Dickson et al. (2017) http://dx.doi.org/10.1098/rsos.170058	A olssoni R187437	0.738218	0.354876	0.876874	0.546547
Dickson et al. (2017) http://dx.doi.org/10.1098/rsos.170058	A olssoni R187439	0.869268	0.394266	0.891225	0.631767
Dickson et al. (2017) http://dx.doi.org/10.1098/rsos.170058	A olssoni R187483	0.787412	0.33712	0.903714	0.562266
Dickson et al. (2017) http://dx.doi.org/10.1098/rsos.170058	A olssoni R79313	0.674592	0.292982	0.900764	0.483787
Dickson et al. (2017) http://dx.doi.org/10.1098/rsos.170058	A porcatus R141418	0.987945	0.428211	0.901184	0.708078
Dickson et al. (2017) http://dx.doi.org/10.1098/rsos.170058	A porcatus R67388	0.951359	0.441702	0.885686	0.696531
Dickson et al. (2017) http://dx.doi.org/10.1098/rsos.170058	A pulchellus 100133	0.877609	0.435776	0.868008	0.656692
Dickson et al. (2017) http://dx.doi.org/10.1098/rsos.170058	A reconditus 122270	1.34448	0.693185	0.856842	1.01883
Dickson et al. (2017) http://dx.doi.org/10.1098/rsos.170058	A ricordii R83982	1.17677	0.596887	0.861813	0.886828
Dickson et al. (2017) http://dx.doi.org/10.1098/rsos.170058	A rimarum R124657	0.727671	0.344767	0.880635	0.536219
Dickson et al. (2017) http://dx.doi.org/10.1098/rsos.170058	A rimarum R124660	0.826207	0.399896	0.87506	0.613051
Dickson et al. (2017) http://dx.doi.org/10.1098/rsos.170058	A rimarum R81128	0.932483	0.458716	0.870635	0.6956
Dickson et al. (2017) http://dx.doi.org/10.1098/rsos.170058	A rimarum R81129	0.828495	0.400314	0.87552	0.614404
Dickson et al. (2017) http://dx.doi.org/10.1098/rsos.170058	A sheplani R125641	0.747203	0.346874	0.885715	0.547038
Dickson et al. (2017) http://dx.doi.org/10.1098/rsos.170058	A sheplani R125642	0.748382	0.327639	0.899074	0.538011
Dickson et al. (2017) http://dx.doi.org/10.1098/rsos.170058	A singularis 68656	0.920752	0.442476	0.876963	0.681614
Dickson et al. (2017) http://dx.doi.org/10.1098/rsos.170058	A singularis R143383	0.921141	0.393596	0.904114	0.657369
Dickson et al. (2017) http://dx.doi.org/10.1098/rsos.170058	A singularis R150005	0.985534	0.486241	0.869815	0.735887
Dickson et al. (2017) http://dx.doi.org/10.1098/rsos.170058	A singularis R167626	0.751655	0.335772	0.894679	0.543714
Dickson et al. (2017) http://dx.doi.org/10.1098/rsos.170058	A singularis R186713	0.732047	0.311159	0.905168	0.521603
Dickson et al. (2017) http://dx.doi.org/10.1098/rsos.170058	A valencienni 93449	1.23477	0.541718	0.898624	0.888244
Dickson et al. (2017) http://dx.doi.org/10.1098/rsos.170058	C barbouri R170143	0.572219	0.297049	0.854702	0.434634
Dickson et al. (2017) http://dx.doi.org/10.1098/rsos.170058	C barbouri R170148	0.523179	0.321332	0.789157	0.422256
Dickson et al. (2017) http://dx.doi.org/10.1098/rsos.170058	C barbouri R170156	0.660208	0.34029	0.856933	0.500249
Dickson et al. (2017) http://dx.doi.org/10.1098/rsos.170058	C barbouri R171029	0.811151	0.364064	0.89362	0.587607
Dickson et al. (2017) http://dx.doi.org/10.1098/rsos.170058	C barbouri R171031	0.835476	0.412933	0.86932	0.624205
Dickson et al. (2017) http://dx.doi.org/10.1098/rsos.170058	C barbouri R171036	0.687575	0.338169	0.870692	0.512872
Dickson et al. (2017) http://dx.doi.org/10.1098/rsos.170058	C barbouri R171038	0.788376	0.428977	0.839002	0.608677
Dickson et al. (2017) http://dx.doi.org/10.1098/rsos.170058	C barbouri R171040	0.803595	0.389055	0.874989	0.596325

## Sheet: serpentes
Reference	Species	semi-major axis a	semi-minor axis b	Eccentricity	Radius of curvature R
Palci et al. (2017) doi:10.1098/rsos.170685	Acanthophis antarcticus	1.78417	0.825974	0.886386	1.30507
Palci et al. (2017) doi:10.1098/rsos.170685	Acrochordus arafurae	2.15923	1.0322	0.878337	1.59572
Palci et al. (2017) doi:10.1098/rsos.170685	Acutotyphlops subocularis	0.818378	0.381304	0.884823	0.599841
Palci et al. (2017) doi:10.1098/rsos.170685	Ahaetulla prasina	1.57943	1.02652	0.759996	1.30297
Palci et al. (2017) doi:10.1098/rsos.170685	Aipysurus fuscus	1.41842	0.726924	0.858694	1.07267
Palci et al. (2017) doi:10.1098/rsos.170685	Anilios bicolor	0.848433	0.388844	0.888793	0.618639
Palci et al. (2017) doi:10.1098/rsos.170685	Anilius scytale	0.920563	0.40586	0.897565	0.663211
Palci et al. (2017) doi:10.1098/rsos.170685	Anomochilus leonardi	0.497617	0.244805	0.87062	0.371211
Palci et al. (2017) doi:10.1098/rsos.170685	Aspidites ramsayi	2.2016	0.981621	0.895099	1.59161
Palci et al. (2017) doi:10.1098/rsos.170685	Boiga irregularis	1.66222	0.829828	0.86647	1.24602
Palci et al. (2017) doi:10.1098/rsos.170685	Brachyurophis australis	0.757827	0.430052	0.823387	0.59394
Palci et al. (2017) doi:10.1098/rsos.170685	Calabaria reinhardtii	1.5831	0.866741	0.83681	1.22492
Palci et al. (2017) doi:10.1098/rsos.170685	Calliophis maculiceps	0.882067	0.368114	0.908755	0.62509
Palci et al. (2017) doi:10.1098/rsos.170685	Candoia carinata	1.21578	0.609559	0.86523	0.912667
Palci et al. (2017) doi:10.1098/rsos.170685	Causus rhombeatus	1.24797	0.580443	0.885253	0.914206
Palci et al. (2017) doi:10.1098/rsos.170685	Cerberus rynchops	1.38946	0.593622	0.904142	0.991539
Palci et al. (2017) doi:10.1098/rsos.170685	Chrysopelea paradisi	1.5421	0.931291	0.797052	1.2367
Palci et al. (2017) doi:10.1098/rsos.170685	Cylindrophis ruffus	1.31569	0.627975	0.878742	0.971832
Palci et al. (2017) doi:10.1098/rsos.170685	Dendrelaphis calligastra	1.57437	0.888751	0.825426	1.23156
Palci et al. (2017) doi:10.1098/rsos.170685	Dinilysia patagonica	5.06583	2.79815	0.833607	3.93199
Palci et al. (2017) doi:10.1098/rsos.170685	Dipsas pavonina	0.975567	0.594034	0.793238	0.7848
Palci et al. (2017) doi:10.1098/rsos.170685	Echiopsis curtus	1.37	0.712615	0.854071	1.04131
Palci et al. (2017) doi:10.1098/rsos.170685	Emydocephalus annulatus	1.71684	0.965728	0.826795	1.34128
Palci et al. (2017) doi:10.1098/rsos.170685	Enhydris polylepis	1.32342	0.631844	0.878668	0.977631
Palci et al. (2017) doi:10.1098/rsos.170685	Ephalophis greyi	1.10655	0.457148	0.910673	0.781851
Palci et al. (2017) doi:10.1098/rsos.170685	Erpeton tentaculatum	1.18136	0.487782	0.910777	0.834571
Palci et al. (2017) doi:10.1098/rsos.170685	Eryx colubrinus	1.32396	0.579573	0.899094	0.951768
Palci et al. (2017) doi:10.1098/rsos.170685	Eunectes murinus	3.22261	1.43994	0.894622	2.33127
Palci et al. (2017) doi:10.1098/rsos.170685	Fordonia leucobalia	1.68163	0.85669	0.860506	1.26916
Palci et al. (2017) doi:10.1098/rsos.170685	Hemiaspis signata	1.23041	0.59246	0.876439	0.911436
Palci et al. (2017) doi:10.1098/rsos.170685	Homoroselaps lacteus	0.557729	0.281095	0.863704	0.419412
Palci et al. (2017) doi:10.1098/rsos.170685	Hoplocephalus bitorquatus	1.37098	0.696119	0.861503	1.03355
Palci et al. (2017) doi:10.1098/rsos.170685	Hydrelaps darwinensis	1.25485	0.56944	0.891108	0.912145
Palci et al. (2017) doi:10.1098/rsos.170685	Hydrophis platurus	1.79472	0.953246	0.847285	1.37399
Palci et al. (2017) doi:10.1098/rsos.170685	Laticauda colubrina	1.44903	0.73555	0.861584	1.09229
Palci et al. (2017) doi:10.1098/rsos.170685	Leptophis ahaetulla	1.49505	0.790479	0.848791	1.14277
Palci et al. (2017) doi:10.1098/rsos.170685	Liotyphlops beui	0.371961	0.184327	0.868576	0.278144
Palci et al. (2017) doi:10.1098/rsos.170685	Loxocemus bicolor	1.99916	0.913799	0.88942	1.45648
Palci et al. (2017) doi:10.1098/rsos.170685	Lycodon aulicus	1.19763	0.557267	0.885149	0.877449
Palci et al. (2017) doi:10.1098/rsos.170685	Morelia viridis	2.10316	1.06155	0.863271	1.58235
Palci et al. (2017) doi:10.1098/rsos.170685	Myron richardsoni	1.06177	0.599523	0.825335	0.830647
Palci et al. (2017) doi:10.1098/rsos.170685	Naja siamensis	1.91662	1.0623	0.832345	1.48946
Palci et al. (2017) doi:10.1098/rsos.170685	Natrix natrix	1.38867	0.667357	0.876955	1.02801
Palci et al. (2017) doi:10.1098/rsos.170685	Notechis scutatus	1.72582	0.920698	0.84581	1.32326
Palci et al. (2017) doi:10.1098/rsos.170685	Oligodon taeniatus	0.978424	0.453305	0.886201	0.715864
Palci et al. (2017) doi:10.1098/rsos.170685	Oxybelis aeneus	1.38352	0.81818	0.806398	1.10085
Palci et al. (2017) doi:10.1098/rsos.170685	Pantherophis guttatus	1.79489	0.769363	0.903475	1.28213
Palci et al. (2017) doi:10.1098/rsos.170685	Parahydrophis mertoni	1.11607	0.518106	0.885719	0.817089
Palci et al. (2017) doi:10.1098/rsos.170685	Pareas margaritophorus	0.892508	0.417196	0.884023	0.654852
Palci et al. (2017) doi:10.1098/rsos.170685	Psammodynastes pulverulentus	1.29816	0.768117	0.80616	1.03314
Palci et al. (2017) doi:10.1098/rsos.170685	Pseudonaja mengdeni	1.40873	0.656724	0.884689	1.03273
Palci et al. (2017) doi:10.1098/rsos.170685	Python molurus	2.72123	1.39267	0.859116	2.05695
Palci et al. (2017) doi:10.1098/rsos.170685	Simoselaps bertholdi	0.838681	0.423098	0.863423	0.63089
Palci et al. (2017) doi:10.1098/rsos.170685	Suta suta	1.23746	0.533497	0.902293	0.885478
Palci et al. (2017) doi:10.1098/rsos.170685	Teretrurus sanguineus	0.697251	0.331614	0.87966	0.514433
Palci et al. (2017) doi:10.1098/rsos.170685	Toxicocalamus loriae	0.980122	0.446393	0.890263	0.713257
Palci et al. (2017) doi:10.1098/rsos.170685	Trilepida dimidiatum	0.457451	0.211983	0.886149	0.334717
Palci et al. (2017) doi:10.1098/rsos.170685	Trimeresurus purpureomaculatus	1.52893	0.75471	0.869678	1.14182
Palci et al. (2017) doi:10.1098/rsos.170685	Tropidophis haetianus	1.17492	0.618153	0.850409	0.896538
Palci et al. (2017) doi:10.1098/rsos.170685	Vermicella annulata	0.742913	0.406346	0.837157	0.574629
Palci et al. (2017) doi:10.1098/rsos.170685	Xenopeltis unicolor	2.56936	1.19423	0.885417	1.8818

## Sheet: carnivorans
Reference	Species	semi-major axis a	semi-minor axis b	Eccentricity	Radius of curvature R
Schwab et al. (2019) doi:10.1038/s41598-018-37106-4	Ae	2.445	1.965	0.59506	2.205
Schwab et al. (2019) doi:10.1038/s41598-018-37106-4	Al la	2.165	1.745	0.591909	1.955
Schwab et al. (2019) doi:10.1038/s41598-018-37106-4	At mi	1.91	1.42	0.668785	1.665
Schwab et al. (2019) doi:10.1038/s41598-018-37106-4	Ca au	2.23	1.675	0.660164	1.9525
Schwab et al. (2019) doi:10.1038/s41598-018-37106-4	Ca la	2.125	1.73	0.5807	1.9275
Schwab et al. (2019) doi:10.1038/s41598-018-37106-4	Ca lu	2.45	2.08	0.528426	2.265
Schwab et al. (2019) doi:10.1038/s41598-018-37106-4	Ca	2.245	1.88	0.546565	2.0625
Schwab et al. (2019) doi:10.1038/s41598-018-37106-4	Ca	2.545	1.965	0.635498	2.255
Schwab et al. (2019) doi:10.1038/s41598-018-37106-4	Ce th	1.755	1.66	0.324549	1.7075
Schwab et al. (2019) doi:10.1038/s41598-018-37106-4	Ch br	2.335	1.935	0.559702	2.135
Schwab et al. (2019) doi:10.1038/s41598-018-37106-4	Cu al	2.25	1.865	0.559413	2.0575
Schwab et al. (2019) doi:10.1038/s41598-018-37106-4	Ep ha	2.73	2.03	0.668636	2.38
Schwab et al. (2019) doi:10.1038/s41598-018-37106-4	He gr	1.5	1.18	0.617378	1.34
Schwab et al. (2019) doi:10.1038/s41598-018-37106-4	Ly pi	2.325	1.76	0.653427	2.0425
Schwab et al. (2019) doi:10.1038/s41598-018-37106-4	Ny pr	1.605	1.305	0.582146	1.455
Schwab et al. (2019) doi:10.1038/s41598-018-37106-4	Ot me	1.79	1.645	0.394271	1.7175
Schwab et al. (2019) doi:10.1038/s41598-018-37106-4	Ur ci	1.71	1.43	0.548337	1.57
Schwab et al. (2019) doi:10.1038/s41598-018-37106-4	Vu vu	2.17	1.97	0.41933	2.07
Schwab et al. (2019) doi:10.1038/s41598-018-37106-4	Vu vu	1.955	1.57	0.595886	1.7625
Schwab et al. (2019) doi:10.1038/s41598-018-37106-4	Vu vu	1.96	1.895	0.255395	1.9275

## Sheet: marsupials
Reference	Species		semi-major axis a	semi-minor axis b	Eccentricity	Radius of curvature R
Pfaff et al. (2017) doi:10.1002/jmor.20669	Acrobates	pygmaeus	0.555	0.53	0.296751	0.5425
Pfaff et al. (2017) doi:10.1002/jmor.20669	Ailurops	ursinus	1.565	1.345	0.511262	1.455
Pfaff et al. (2017) doi:10.1002/jmor.20669	Antechinus	stuartii	0.73	0.62	0.527886	0.675
Pfaff et al. (2017) doi:10.1002/jmor.20669	Bettongia	lesuer	1.74	1.645	0.325906	1.6925
Pfaff et al. (2017) doi:10.1002/jmor.20669	Bettongia	penicillata	1.485	1.44	0.244311	1.4625
Pfaff et al. (2017) doi:10.1002/jmor.20669	Caluromys	lanatus	0.905	0.735	0.583442	0.82
Pfaff et al. (2017) doi:10.1002/jmor.20669	Caluromys	philander	0.83	0.7	0.537328	0.765
Pfaff et al. (2017) doi:10.1002/jmor.20669	Cercartetus	nanus	0.665	0.625	0.341588	0.645
Pfaff et al. (2017) doi:10.1002/jmor.20669	Dactylopsila	trivirgata	1.12	0.95	0.529653	1.035
Pfaff et al. (2017) doi:10.1002/jmor.20669	Dendrolagus	lumholtzi	2.065	1.715	0.557006	1.89
Pfaff et al. (2017) doi:10.1002/jmor.20669	Echymipera	kalubu	1.15	1.115	0.244833	1.1325
Pfaff et al. (2017) doi:10.1002/jmor.20669	Lasiorhinus	latifrons	2.33	1.72	0.674585	2.025
Pfaff et al. (2017) doi:10.1002/jmor.20669	Macropus	giganteus	2.635	2.35	0.45235	2.4925
Pfaff et al. (2017) doi:10.1002/jmor.20669	Notorcytes	typhlops	0.585	0.505	0.50478	0.545
Pfaff et al. (2017) doi:10.1002/jmor.20669	Petaurus	breviceps	0.88	0.79	0.440552	0.835
Pfaff et al. (2017) doi:10.1002/jmor.20669	Phalanger	carmelitae	1.58	1.32	0.549577	1.45
Pfaff et al. (2017) doi:10.1002/jmor.20669	Phasolarctos	cinereus	2.15	1.74	0.587392	1.945
Pfaff et al. (2017) doi:10.1002/jmor.20669	Philander	opossum	0.95	0.935	0.177002	0.9425
Pfaff et al. (2017) doi:10.1002/jmor.20669	Pseudocheirus	peregrinus	1.425	1.275	0.446594	1.35
Pfaff et al. (2017) doi:10.1002/jmor.20669	Setonyx	brachyurus	1.56	1.345	0.506603	1.4525
Pfaff et al. (2017) doi:10.1002/jmor.20669	Smithopsis	muriana	0.595	0.49	0.567274	0.5425
Pfaff et al. (2017) doi:10.1002/jmor.20669	Spilocuscus	maculatus	1.66	1.355	0.577678	1.5075
Pfaff et al. (2017) doi:10.1002/jmor.20669	Strigocuscus	gymnotis	1.495	1.285	0.511082	1.39
Pfaff et al. (2017) doi:10.1002/jmor.20669	Trichosurus	vulpecula	1.475	1.32	0.446236	1.3975
Pfaff et al. (2017) doi:10.1002/jmor.20669	Tylogale	brunii	1.605	1.42	0.466094	1.5125
Pfaff et al. (2017) doi:10.1002/jmor.20669	Tylogale	stigmatica	1.6	1.49	0.364381	1.545
Pfaff et al. (2017) doi:10.1002/jmor.20669	Wallabia	bicolor	2.045	1.88	0.393522	1.9625
Pfaff et al. (2017) doi:10.1002/jmor.20669	Dorcopsis	hageni	1.62	1.28	0.612948	1.45
Pfaff et al. (2017) doi:10.1002/jmor.20669	Vombatus	ursinus	2.1	1.545	0.677292	1.8225
Pfaff et al. (2017) doi:10.1002/jmor.20669	Petaurus	norfolcensis	1.165	0.9	0.634976	1.0325
Pfaff et al. (2017) doi:10.1002/jmor.20669	Petauroides	volans	1.57	1.615	0.234417	1.5925
Pfaff et al. (2017) doi:10.1002/jmor.20669	Halmaturus	dorsalis	1.945	1.655	0.525328	1.8
Pfaff et al. (2017) doi:10.1002/jmor.20669	Sarcophilus	satanicus	1.335	1.185	0.460537	1.26

## Sheet: squirrel-related
Reference	Species	semi-major axis a	semi-minor axis b	Eccentricity	Radius of curvature R
Pfaff et al. (2015) doi:10.1098/rspb.2015.0744	Spermophilus citellus (M1110)	1.185	1.29	0.395178	1.2375
Pfaff et al. (2015) doi:10.1098/rspb.2015.0744	Atlantoxerus getulus (88.195)	1.37	1.45	0.327568	1.41
Pfaff et al. (2015) doi:10.1098/rspb.2015.0744	Geosciurus inauris (61.411)	1.51	1.555	0.238831	1.5325
Pfaff et al. (2015) doi:10.1098/rspb.2015.0744	Notocitellus annulatus (4293)	1.425	1.41	0.144713	1.4175
Pfaff et al. (2015) doi:10.1098/rspb.2015.0744	Spermophilus suslicus (294)	1.19	1.185	0.0915735	1.1875
Pfaff et al. (2015) doi:10.1098/rspb.2015.0744	Cynomys ludovicianus (M873)	1.735	1.505	0.49755	1.62
Pfaff et al. (2015) doi:10.1098/rspb.2015.0744	Cynomys ludovicianus (MaÜ9)	1.79	1.255	0.713046	1.5225
Pfaff et al. (2015) doi:10.1098/rspb.2015.0744	Aplodontia rufa (M6169)	1.485	1.41	0.313782	1.4475
Pfaff et al. (2015) doi:10.1098/rspb.2015.0744	Euxerus erythropus (5134)	1.865	1.85	0.126574	1.8575
Pfaff et al. (2015) doi:10.1098/rspb.2015.0744	Euxerus erythropus (1959I459)	1.825	1.6	0.481015	1.7125
Pfaff et al. (2015) doi:10.1098/rspb.2015.0744	Callospermophilus lateralis (92.499)	1.455	1.435	0.165235	1.445
Pfaff et al. (2015) doi:10.1098/rspb.2015.0744	Urocitellus undulatus (98.353)	1.61	1.635	0.174205	1.6225
Pfaff et al. (2015) doi:10.1098/rspb.2015.0744	Spermophilus erythrogenys (18870)	1.425	1.265	0.460385	1.345
Pfaff et al. (2015) doi:10.1098/rspb.2015.0744	Spermophilopsis leptodactylus (92.496)	1.85	1.725	0.361344	1.7875
Pfaff et al. (2015) doi:10.1098/rspb.2015.0744	Eutamias sibiricus (79.7)	1.195	1.195	0	1.195
Pfaff et al. (2015) doi:10.1098/rspb.2015.0744	Eutamias (1624)	1.08	1.085	0.0958924	1.0825
Pfaff et al. (2015) doi:10.1098/rspb.2015.0744	Neotamias townsendii (1614)	1.11	1.235	0.438389	1.1725
Pfaff et al. (2015) doi:10.1098/rspb.2015.0744	Sciurus caroliensis (M6395)	1.92	1.815	0.326166	1.8675
Pfaff et al. (2015) doi:10.1098/rspb.2015.0744	Sciurus vulgaris (M882)	1.61	1.51	0.346938	1.56
Pfaff et al. (2015) doi:10.1098/rspb.2015.0744	Muscardinus avellanarius (Maier)	0.79	0.63	0.603361	0.71
Pfaff et al. (2015) doi:10.1098/rspb.2015.0744	Tamiasciurus hudsonicus (vK646)	1.555	1.55	0.0801282	1.5525
Pfaff et al. (2015) doi:10.1098/rspb.2015.0744	Prasadsciurus pernantii (89.36)	1.25	1.2	0.28	1.225
Pfaff et al. (2015) doi:10.1098/rspb.2015.0744	Funisciurus averythrus (68.1272)	1.355	1.245	0.394679	1.3
Pfaff et al. (2015) doi:10.1098/rspb.2015.0744	Callosciurus finlaysoni (92.335)	1.57	1.605	0.207697	1.5875
Pfaff et al. (2015) doi:10.1098/rspb.2015.0744	Dremomys pernyi calidior (50.388)	1.59	1.515	0.303504	1.5525
Pfaff et al. (2015) doi:10.1098/rspb.2015.0744	Heliosciurus ruifobrachium (69.315)	1.685	1.695	0.108465	1.69
Pfaff et al. (2015) doi:10.1098/rspb.2015.0744	Protoxerus stangeri (62.10)	1.93	1.895	0.18958	1.9125
Pfaff et al. (2015) doi:10.1098/rspb.2015.0744	Tamiops macclellandi (50.378)	1.255	1.275	0.176427	1.265
Pfaff et al. (2015) doi:10.1098/rspb.2015.0744	Ratufa bicolor (80.852)	2.12	2.1	0.137036	2.11
Pfaff et al. (2015) doi:10.1098/rspb.2015.0744	Nannosciurus melanotis (10355)	0.765	0.755	0.161161	0.76
Pfaff et al. (2015) doi:10.1098/rspb.2015.0744	Paraxerus cepapi (7968)	1.235	1.17	0.320145	1.2025
Pfaff et al. (2015) doi:10.1098/rspb.2015.0744	Pteromys volans (5i00)	1.415	1.165	0.567575	1.29
Pfaff et al. (2015) doi:10.1098/rspb.2015.0744	Glaucomys volans (166,289)	1.1	1.03	0.351032	1.065
Pfaff et al. (2015) doi:10.1098/rspb.2015.0744	Iomys thompsoni (9275)	1.13	1.17	0.259244	1.15
Pfaff et al. (2015) doi:10.1098/rspb.2015.0744	Petaurista petaurista (72.106)	1.94	1.88	0.246778	1.91
Pfaff et al. (2015) doi:10.1098/rspb.2015.0744	Hylopetes sagitta (6089)	1.145	1.025	0.445672	1.085
Pfaff et al. (2015) doi:10.1098/rspb.2015.0744	Cynocephalus volans (MaÜ219)	1.65	1.595	0.256038	1.6225
Pfaff et al. (2015) doi:10.1098/rspb.2015.0744	Myotis myotis (MaÜ228)	0.72	0.625	0.496467	0.6725
Pfaff et al. (2015) doi:10.1098/rspb.2015.0744	Pteropus scapulatus (M260)	1.315	1.16	0.471007	1.2375
Pfaff et al. (2015) doi:10.1098/rspb.2015.0744	Desmodus rotundus (MaÜ99)	0.72	0.71	0.166087	0.715
Pfaff et al. (2015) doi:10.1098/rspb.2015.0744	Petaurus breviceps M6455	0.88	0.79	0.440552	0.835

## Sheet: xenarthrans
Reference	Species	semi-major axis a	semi-minor axis b	Eccentricity	Radius of curvature R
Billet et al. (2015) doi:10.1093/jmammal/gyv074	Bradypus variegatus ZFMK 60.157	1.475	1.455	0.164118	1.465
Billet et al. (2015) doi:10.1093/jmammal/gyv074	Bradypus variegatus UMCZ E25	1.01	1.185	0.52302	1.0975
Billet et al. (2015) doi:10.1093/jmammal/gyv074	Bradypus variegatus UMCZ E23	1.445	2.075	0.717668	1.76
Billet et al. (2015) doi:10.1093/jmammal/gyv074	Bradypus variegatus ZMFK 60.156	1.415	1.62	0.486902	1.5175
Billet et al. (2015) doi:10.1093/jmammal/gyv074	Bradypus variegatus ZFMK 83.69	1.19	1.065	0.44615	1.1275
Billet et al. (2015) doi:10.1093/jmammal/gyv074	Bradypus variegatus RH165	1.22	1.275	0.29054	1.2475
Billet et al. (2015) doi:10.1093/jmammal/gyv074	Bradypus variegatus Montpellier	1.085	1.07	0.165706	1.0775
Billet et al. (2015) doi:10.1093/jmammal/gyv074	Bradypus variegatus ZFMK 83104	1.1	1.275	0.505639	1.1875
Billet et al. (2015) doi:10.1093/jmammal/gyv074	Bradypus trid. MNHN 1999-1065	1.58	1.545	0.209316	1.5625
Billet et al. (2015) doi:10.1093/jmammal/gyv074	Bradypus tridactylus UMCZ E21	1.365	1.19	0.489871	1.2775
Billet et al. (2015) doi:10.1093/jmammal/gyv074	Choloepus hoffmanni UMCZ E115	1.275	1.635	0.626008	1.455
Billet et al. (2015) doi:10.1093/jmammal/gyv074	Choloepus hoffmanni ZFMK 79.525	1.42	1.725	0.567768	1.5725
Billet et al. (2015) doi:10.1093/jmammal/gyv074	Choloepus hoffmanni LHcoll	1.255	1.625	0.635249	1.44
Billet et al. (2015) doi:10.1093/jmammal/gyv074	Choloepus didactylus UMCZ E81	1.27	1.56	0.580721	1.415
Billet et al. (2015) doi:10.1093/jmammal/gyv074	Choloepus did. MNHN 1996-594	1.92	1.705	0.459803	1.8125
Billet et al. (2015) doi:10.1093/jmammal/gyv074	Choloepus didactylus UMCZ E82	1.77	2.115	0.547387	1.9425
Billet et al. (2015) doi:10.1093/jmammal/gyv074	Megatherium MNHN-F-TAR 1291	6.17	5.08	0.56755	5.625
Billet et al. (2015) doi:10.1093/jmammal/gyv074	Megatherium americanum MNHN-F-PAM 296	6.59	6.305	0.290903	6.4475
Billet et al. (2015) doi:10.1093/jmammal/gyv074	Cyclopes didactylus UMCZ E621	1.43	1.37	0.286628	1.4
Billet et al. (2015) doi:10.1093/jmammal/gyv074	Tamandua tetradactyla ZFMK 87728	2.245	2.345	0.288911	2.295
Billet et al. (2015) doi:10.1093/jmammal/gyv074	Tamandua tetradactyla UMCZ E581	2.275	2.41	0.329993	2.3425
Billet et al. (2015) doi:10.1093/jmammal/gyv074	Tamandua tetradactyla UMCZ E583	1.86	2.305	0.590631	2.0825
Billet et al. (2015) doi:10.1093/jmammal/gyv074	Tamandua tetradactyla UMCZ E582	2.345	2.375	0.158441	2.36
Billet et al. (2015) doi:10.1093/jmammal/gyv074	Tamandua tetradactyla UMCZ E593	2.235	2.675	0.549469	2.455
Billet et al. (2015) doi:10.1093/jmammal/gyv074	Myrmecophaga UMCZ E561	2.73	2.88	0.318518	2.805
Billet et al. (2015) doi:10.1093/jmammal/gyv074	Myrmecophaga UMCZ E562	2.99	3.075	0.233496	3.0325
Billet et al. (2015) doi:10.1093/jmammal/gyv074	Dasypus novemcicntus LH coll	1.72	1.77	0.236007	1.745
Billet et al. (2015) doi:10.1093/jmammal/gyv074	Dasypus novemcinctus ZFMK 75115	1.695	1.66	0.202167	1.6775
Billet et al. (2015) doi:10.1093/jmammal/gyv074	Dasypus novemcinctus ZFMK 79.579	1.68	1.49	0.461952	1.585
Billet et al. (2015) doi:10.1093/jmammal/gyv074	Dasypus novemcinctus UMCZ 954	1.73	1.725	0.0759736	1.7275
Billet et al. (2015) doi:10.1093/jmammal/gyv074	Dasypus novemcinctus UMCZ E956	1.975	1.79	0.422573	1.8825
Billet et al. (2015) doi:10.1093/jmammal/gyv074	Dasypus novemcinctus STIPB M2523	1.655	1.65	0.0776735	1.6525
Billet et al. (2015) doi:10.1093/jmammal/gyv074	Dasypus hybridus ZFMK	1.2	1.145	0.299276	1.1725
Billet et al. (2015) doi:10.1093/jmammal/gyv074	Chaetophractus vellerosus ZFMK 59455	1.4	1.295	0.379967	1.3475
Billet et al. (2015) doi:10.1093/jmammal/gyv074	Zaedyus pichyi MNHN	1.53	1.245	0.581249	1.3875
Billet et al. (2015) doi:10.1093/jmammal/gyv074	Euphractus sexcicntus ZFMK	2.15	1.735	0.590583	1.9425
Billet et al. (2015) doi:10.1093/jmammal/gyv074	Chlamyphorus truncatus UMCZ	0.765	0.815	0.34487	0.79
Billet et al. (2015) doi:10.1093/jmammal/gyv074	Priodontes maximus ZFMK 76383	2.695	2.075	0.638111	2.385
Billet et al. (2015) doi:10.1093/jmammal/gyv074	Cabassous unicintus MNHN	1.75	1.335	0.646567	1.5425
Billet et al. (2015) doi:10.1093/jmammal/gyv074	Tolypeutes matacus LH coll	1.55	1.245	0.595675	1.3975

## Sheet: placental mammals
Reference	Genus	Eccentricity	Radius of curvature R
Ekdale (2013) doi:10.1371/journal.pone.0066624	Didelphis	0.377705	1.23
Ekdale (2013) doi:10.1371/journal.pone.0066624	Kulbeckia	0.197056	0.96
Ekdale (2013) doi:10.1371/journal.pone.0066624	Ukhaatherium	0.43589	0.69
Ekdale (2013) doi:10.1371/journal.pone.0066624	Zalambdalestes	0.198997	1.2
Ekdale (2013) doi:10.1371/journal.pone.0066624	Zhelestid	0.455961	0.86
Ekdale (2013) doi:10.1371/journal.pone.0066624	Chrysochloris	0.414608	0.71
Ekdale (2013) doi:10.1371/journal.pone.0066624	Elephantimorpha	0.416598	5.51
Ekdale (2013) doi:10.1371/journal.pone.0066624	Hemicentetes	0.693974	0.89
Ekdale (2013) doi:10.1371/journal.pone.0066624	Macroscelides	0.572364	1.02
Ekdale (2013) doi:10.1371/journal.pone.0066624	Orycteropus	0.624218	3.5
Ekdale (2013) doi:10.1371/journal.pone.0066624	Procavia	0.613107	2.18
Ekdale (2013) doi:10.1371/journal.pone.0066624	Trichechus	0.542066	3.54
Ekdale (2013) doi:10.1371/journal.pone.0066624	Dasypus	0.506791	1.92
Ekdale (2013) doi:10.1371/journal.pone.0066624	Atelerix	0.243105	1.22
Ekdale (2013) doi:10.1371/journal.pone.0066624	Balaenopteridae	0.563016	1.92
Ekdale (2013) doi:10.1371/journal.pone.0066624	Bathygenys	0.31225	1.79
Ekdale (2013) doi:10.1371/journal.pone.0066624	Canis	0.198997	1.43
Ekdale (2013) doi:10.1371/journal.pone.0066624	Equus	0.27467	3.5
Ekdale (2013) doi:10.1371/journal.pone.0066624	Eumetopias	0.530863	2.86
Ekdale (2013) doi:10.1371/journal.pone.0066624	Felis	0.140371	1.91
Ekdale (2013) doi:10.1371/journal.pone.0066624	Manis	0.36756	1.66
Ekdale (2013) doi:10.1371/journal.pone.0066624	Nycteris	0.31225	0.79
Ekdale (2013) doi:10.1371/journal.pone.0066624	Pteropus	0.526783	1.35
Ekdale (2013) doi:10.1371/journal.pone.0066624	Rhinolophus	0.198997	0.74
Ekdale (2013) doi:10.1371/journal.pone.0066624	Sorex	0.693974	0.63
Ekdale (2013) doi:10.1371/journal.pone.0066624	Sus	0.672607	2.18
Ekdale (2013) doi:10.1371/journal.pone.0066624	Tadarida	0.414608	0.74
Ekdale (2013) doi:10.1371/journal.pone.0066624	Tursiops	0.780625	0.84
Ekdale (2013) doi:10.1371/journal.pone.0066624	Cavia	0.141067	1.63
Ekdale (2013) doi:10.1371/journal.pone.0066624	Cynocephalus	0.304911	1.7
Ekdale (2013) doi:10.1371/journal.pone.0066624	Homo	0.377705	3.1
Ekdale (2013) doi:10.1371/journal.pone.0066624	Lepus	0.58643	1.69
Ekdale (2013) doi:10.1371/journal.pone.0066624	Macaca	0.198997	2.54
Ekdale (2013) doi:10.1371/journal.pone.0066624	Mus	0.661438	0.67
Ekdale (2013) doi:10.1371/journal.pone.0066624	Sylvilagus	0.341174	1.44
Ekdale (2013) doi:10.1371/journal.pone.0066624	Tupaia	0.28	1.5
Pfaff et al. (2015) doi:10.1098/rspb.2015.0744	Glis glis (M1055)	0.516111	1.0675
Pfaff et al. (2015) doi:10.1098/rspb.2015.0744	Graphiurus parvus (Koe3630)	0.549313	0.67
Pfaff et al. (2015) doi:10.1098/rspb.2015.0744	Eliomys quercinus (71.100)	0.380621	0.895
Pfaff et al. (2015) doi:10.1098/rspb.2015.0744	Drymomys nitedula (94.88)	0.294355	0.7725
Pfaff et al. (2015) doi:10.1098/rspb.2015.0744	Muscardinus avellanarius (A10640)	0.583616	0.6025
Pfaff et al. (2015) doi:10.1098/rspb.2015.0744	Tupaia glis (pers. coll. Ruf)	0.696019	1.4775
Pfaff et al. (2015) doi:10.1098/rspb.2015.0744	Talpa europaea (1666)	0.612691	0.8325
Pfaff et al. (2015) doi:10.1098/rspb.2015.0744	Spalax microphtalmus (1674)	0.907036	0.675

## Sheet: ruminants
Reference	Species	semi-major axis a	semi-minor axis b	Eccentricity	Radius of curvature R
Mennecart and Costeur (2016) doi:10.1111/joa.12487	Tragulus kanchil	1.435	1.59	0.430657	1.5125
Mennecart and Costeur (2016) doi:10.1111/joa.12487	Tragulus kanchil	1.445	1.52	0.310241	1.4825
Mennecart and Costeur (2016) doi:10.1111/joa.12487	Tragulus kanchil	1.555	1.72	0.427385	1.6375
Mennecart and Costeur (2016) doi:10.1111/joa.12487	Tragulus kanchil	1.635	1.74	0.342123	1.6875
Mennecart and Costeur (2016) doi:10.1111/joa.12487	Tragulus kanchil	1.435	1.51	0.311241	1.4725
Mennecart and Costeur (2016) doi:10.1111/joa.12487	Tragulus kanchil	1.55	1.645	0.334912	1.5975
Mennecart and Costeur (2016) doi:10.1111/joa.12487	Tragulus kanchil	1.65	1.705	0.251944	1.6775
Mennecart and Costeur (2016) doi:10.1111/joa.12487	Tragulus kanchil	1.595	1.67	0.296316	1.6325
Mennecart and Costeur (2016) doi:10.1111/joa.12487	Tragulus kanchil	1.425	1.32	0.376748	1.3725
Mennecart and Costeur (2016) doi:10.1111/joa.12487	Tragulus kanchil	1.715	1.76	0.224683	1.7375
Mennecart and Costeur (2016) doi:10.1111/joa.12487	Tragulus napu	1.7	1.72	0.152055	1.71
Mennecart and Costeur (2016) doi:10.1111/joa.12487	Moschiola maminna	1.62	1.9	0.522513	1.76
Mennecart and Costeur (2016) doi:10.1111/joa.12487	Moschiola maminna	1.435	1.085	0.654459	1.26
Mennecart and Costeur (2016) doi:10.1111/joa.12487	Moschiola maminna	1.63	1.87	0.490115	1.75
Mennecart and Costeur (2016) doi:10.1111/joa.12487	Moschiola maminna	1.455	1.79	0.582474	1.6225
Mennecart and Costeur (2016) doi:10.1111/joa.12487	Moschiola maminna	1.6	1.95	0.571628	1.775
Mennecart and Costeur (2016) doi:10.1111/joa.12487	Moschiola maminna	1.86	2.005	0.373374	1.9325
Mennecart and Costeur (2016) doi:10.1111/joa.12487	Hyemoschus aquaticus	2.22	2.6	0.520525	2.41
Mennecart and Costeur (2016) doi:10.1111/joa.12487	Hyemoschus aquaticus	2.035	2.685	0.652354	2.36
Mennecart and Costeur (2016) doi:10.1111/joa.12487	Hyemoschus aquaticus	2.055	2.415	0.525276	2.235
Mennecart and Costeur (2016) doi:10.1111/joa.12487	Hyemoschus aquaticus	2.19	2.47	0.462461	2.33
Mennecart and Costeur (2016) doi:10.1111/joa.12487	Hyemoschus aquaticus	2.2	2.605	0.535509	2.4025
Mennecart and Costeur (2016) doi:10.1111/joa.12487	Hyemoschus aquaticus	2.255	2.485	0.420172	2.37
Mennecart and Costeur (2016) doi:10.1111/joa.12487	Hyemoschus aquaticus	1.98	2.4	0.565133	2.19
Mennecart and Costeur (2016) doi:10.1111/joa.12487	Hyemoschus aquaticus	2.15	2.625	0.573726	2.3875
